# Supplementary material for: Working with the inner critic in patients with depression using chairwork: a pilot study
Source: Front Psychiatry. 2024 Jul 1;15:1397925. doi: 10.3389/fpsyt.2024.1397925 (PMC11248432; doi:10.3389/fpsyt.2024.1397925)
Supplement: Supplementary file 1 [file DataSheet_1.zip]

Archive with 2 entries (2 files):
- Supplement 1.DOCX
- Supplement 2.DOCX
